# Supplementary material for: Effect of exercise interventions based on family management or self-management on glycaemic control in patients with type 2 diabetes mellitus: a systematic review and meta-analysis
Source: Diabetol Metab Syndr. 2023 Nov 14;15:232. doi: 10.1186/s13098-023-01209-4 (PMC10644553; doi:10.1186/s13098-023-01209-4)
Supplement: Supplementary file 3 — Additional file 3: Baseline data for all outcomes [file 13098_2023_1209_MOESM3_ESM.xlsx]

## Sheet: Sheet1
Author (Year)	Group	HbA1c		FBG		2hPG		HDL		LDL		TG		SBP		DBP		BMI
		Baseline Mean	Baseline Mean	Baseline Mean	Baseline Mean	Baseline Mean	Baseline Mean	Baseline Mean	Baseline Mean	Baseline Mean	Baseline Mean	Baseline Mean	Baseline Mean	Baseline Mean	Baseline Mean	Baseline Mean	Baseline Mean	Baseline Mean	Baseline Mean
Alessandra 2022	Intervention group	7.5	1.41421	7.6	2.12132	16.4	4.94975
	Control group			7.3	2.12132	14.9	5.65685
Aifan Chen 2021	Intervention group	7.3	1.41421	7.21	1.51									137.48	12.96	76.68	9.92
	Control group	7.39	0.96	7.26	1.6									139.36	11.67	75.68	7.8
Xiaoli Wang 2019	Intervention group	7.31	0.67	8.54	1.53													24.57	3.16
	Control group	9.8	1.2	8.02	1.17													24.47	3.07
Xueqin Lin 2017	Intervention group	9.7	1.3	9.6	0.3	15.3	0.8
	Control group	9.4	0.3	9.6	0.4	15.4	0.7
Suhua Yang 2016	Intervention group	8.9	0.8	10.3	2.9	15.6	3.8
	Control group	7.2	1.4	9.8	2.3	17.3	5.2
Haibo Wen 2016	Intervention group	7.3	1.5	13.8	4.6					3	0.6	2	0.9	153	21	89	15
	Control group	6.89	1.5	14.2	3.8					3.1	0.8	2.1	0.6	151	28	88	13
RC Plotnikoff 2010	Intervention group	6.81	0.83	6.9	2.1			1.2	0.4	2.64	0.9	1.92	1.3					30.2	3.15
	Control group	8.77	0.98	7.2	1.4			1.17	0.2	2.62	0.8	2.14	1.4					32.76	6.19
J.-F.Brun 2008	Intervention group	8.83	1.38	10.17	2.28			1.24	0.29	3.26	0.67	1.61	0.61	133.21	14	78.21	10.3	30.2	3.15
	Control group	9.1	1	9.33	2.22			1.32	0.36	2.69	0.8	1.54	0.71	130	22	76.15	11.39	32.76	6.19
Julie Ménard 2005	Intervention group	9.3	1	10.8	3.5					3.19	0.98	3.13	3.12	144	21	85	11	32.8	5.3
	Control group	9.36	2.42	10.7	3					2.98	1.18	3.55	2.39	143	17	86	10	32.7	5.7
A.J.Van Rooijen 2004	Intervention group	9.25	2.28											131.81	18.07	80.14	10.63	31.73	6.01
	Control group													132.95	16.75	81.23	10.9	33.72	6.64
